# Supplementary material for: Phylogenetic Analysis Indicates That Evasin-Like Proteins of Ixodid Ticks Fall Into Three Distinct Classes
Source: Front Cell Infect Microbiol. 2021 Oct 22;11:769542. doi: 10.3389/fcimb.2021.769542 (PMC8569228; doi:10.3389/fcimb.2021.769542)
Supplement: Supplementary Table 2 — Class B evasins/evasin-like proteins used to construct the tree in Figure 2 . Table shows the identity, mature protein sequences, full protein sequences, genus, species, cysteine count in the mature protein, and the presence of a Cys8 or Cys6 motif. [file Table_2.xlsx]

## Sheet: Sheet1
id	mature protein sequence	protein sequence	genus	species	type	cysteine count in mature protein	motif
E1142	KPQILQRTDHSTDSDWDPQMCPETCNPSKNISCSSECLCVTLGGGDETGTCFNMSGVDWLGHAQASDGHNDG	MTSHGAVKIAIFAVIALHSIFECLSKPQILQRTDHSTDSDWDPQMCPETCNPSKNISCSSECLCVTLGGGDETGTCFNMSGVDWLGHAQASDGHNDG	Amblyomma	cajennense	known	6	Cys6m
E1126	KPQILQRTDKSTDSEWDPQTCPETCIPSKNITCSDGCVCVKLGEEEEGTCFNMTGVDWLGSPSDD	MTSHSAVRIAIFAVIALHSIFECLSKPQILQRTDKSTDSEWDPQTCPETCIPSKNITCSDGCVCVKLGEEEEGTCFNMTGVDWLGSPSDD	Amblyomma	cajennense	known	6	Cys6m
E1080	SAGSKGSSAPQSSGDSVVAEFCDTNCTMKKDGKWTECNGDCFCVHVGNETVGRCMRLDGDYDYTSSKTTRRNKKTRNGLCRLDRNRTTVDYPERNTREP	FFQLAVFVVILFNINLLSASAGSKGSSAPQSSGDSVVAEFCDTNCTMKKDGKWTECNGDCFCVHVGNETVGRCMRLDGDYDYTSSKTTRRNKKTRNGLCRLDRNRTTVDYPERNTREP	Ixodes	ricinus	known	7	Cys6m
EV942	NQLSGPQSSANSNEAVFCDTNCTQGTDEAWSGCRGDCFCVYVGNSTEGRCMMLSGDFDYSTPGAED	MEVKTFAFLQIAVLIALGLHLAPAGSNQLSGPQSSANSNEAVFCDTNCTQGTDEAWSGCRGDCFCVYVGNSTEGRCMMLSGDFDYSTPGAED	Ixodes	ricinus	known	6	Cys6m
E1074	GSKESSAHQSSDDSIKAEFCDAKCTMKTDGKWTQCHGGCFCVHVGNETEGRCMRLDGDYDYPSTQPEE	MAFNMITFLQMAVFVVILFNINLHSASAGSKESSAHQSSDDSIKAEFCDAKCTMKTDGKWTQCHGGCFCVHVGNETEGRCMRLDGDYDYPSTQPEE	Ixodes	ricinus	known	6	Cys6m
EV675	GSNQLSGPQSSANSNDAVFCDTNCTQGTDGAWSGCRGDCFCVHVGNSTEGRCIELIGDFDYSTPGAED	MEVKTFAFLQIAVIIALGLHLAPAGSNQLSGPQSSANSNDAVFCDTNCTQGTDGAWSGCRGDCFCVHVGNSTEGRCIELIGDFDYSTPGAED	Ixodes	ricinus	known	6	Cys6m
E1100	GSKGSSASQSSDNSVVAKFCDTNCTINEGGKWTECKGGCFCVHVGNETVGRCMKLDGDYDYPSPKPEE	MAFNVITFLQFSVFVVILFNINLHSASAGSKGSSASQSSDNSVVAKFCDTNCTINEGGKWTECKGGCFCVHVGNETVGRCMKLDGDYDYPSPKPEE	Ixodes	ricinus	known	6	Cys6m
E1090	GSKELSGPESSENSIEAAFCDTNCTEGTDGVWSGCSAGCFCVHVGNSTVGRCMTFNGVD	MEVKIFAFLQIAVLIAFSLHLASAGSKELSGPESSENSIEAAFCDTNCTEGTDGVWSGCSAGCFCVHVGNSTVGRCMTFNGVD	Ixodes	ricinus	known	6	Cys6m
E1086	GSKGQRASQVSETSITAEFCDTSCTQGTDKTWSGCSGDCFCVHVGNDTEGRCMRWDGDYPSAEEEE	MAFNVITFLQLAVFVVILFNINLHSASAGSKGQRASQVSETSITAEFCDTSCTQGTDKTWSGCSGDCFCVHVGNDTEGRCMRWDGDYPSAEEEE	Ixodes	ricinus	known	6	Cys6m
E1124	DSKGTSDSQDSTKSIKVDFCETNCTKTDGGWTGCTGDCICVSVGDSIEGRCMDFG	MAVNVFTILQLAVFAAIVLNVNLHSVSADSKGTSDSQDSTKSIKVDFCETNCTKTDGGWTGCTGDCICVSVGDSIEGRCMDFG	Ixodes	ricinus	known	6	Cys6m
E1104	ESKEASASQGPGKSFKVEFCETNCTENNGVWSGCTGDCICVSVGDSKEGRCMDLGDKVIDTPVAQG	MASNLFTIFQLAGFVAIVFIVNLHSVSAESKEASASQGPGKSFKVEFCETNCTENNGVWSGCTGDCICVSVGDSKEGRCMDLGDKVIDTPVAQG	Ixodes	ricinus	known	6	Cys6m
E1078	GSKGSSAQQSSHDSIKAEFCETNCTMKTGGKWTQCHGGCFCVHVGNETVGRCIKLDGDYDYPSSKHEE	MAFNTITFLQWAVFVAILFNMNLHSASAGSKGSSAQQSSHDSIKAEFCETNCTMKTGGKWTQCHGGCFCVHVGNETVGRCIKLDGDYDYPSSKHEE	Ixodes	ricinus	known	6	Cys6m
E1077	GSKQLIGPQSSTNSIKAEFCDTNCTAGTNGIWNGCSGDCFCTHVGNSTEGRCMKITGFDEYPTSEAEE	KVKTFAFLQIVVLIALSLHLASAGSKQLIGPQSSTNSIKAEFCDTNCTAGTNGIWNGCSGDCFCTHVGNSTEGRCMKITGFDEYPTSEAEE	Ixodes	ricinus	known	6	Cys6m
EV458	GSKQPGAAGSSSDSVEAVFCPTNCTKGTNGAWSGCSDDCICVHVGENTEGSCMKFSGDYDYPTPEA	MEVKTFAFLQIAVLIAFSLHSASAGSKQPGAAGSSSDSVEAVFCPTNCTKGTNGAWSGCSDDCICVHVGENTEGSCMKFSGDYDYPTPEA	Ixodes	ricinus	known	6	Cys6m
EVA3	LVSTIESRTSGDGADNFDVVSCNKNCTSGQNECPEGCFCGLLGQNKKGHCYKIIGNLSGEPPVVRR	MRALLARLLLCVLVVSDSKGLVSTIESRTSGDGADNFDVVSCNKNCTSGQNECPEGCFCGLLGQNKKGHCYKIIGNLSGEPPVVRR	Rhipicephalus	sanguineus	known	6	Cys6m
E1156	ADDDNELFTVQYCGMNCTKDEGGTWTGCTGKKEGCKCYHESGKNYGLCLSTEYTDFSQYGNPSDSEIEAAKPKRSDTLSH	MEVKTYAFLQIAVFIFLGMQIFASLTDAADDDNELFTVQYCGMNCTKDEGGTWTGCTGKKEGCKCYHESGKNYGLCLSTEYTDFSQYGNPSDSEIEAAKPKRSDTLSH	Ixodes	ricinus	known	6	Cys6m
E1162	LNDEELFTVDYCGTNCTQQPNGSWTTCPGNCSCYHEDGKTDGFCLSTEYTDFTQFPNLTSEEMDAATPRPE	MEVKTFAFLQIAVCIAIGIELICAGTNALNDEELFTVDYCGTNCTQQPNGSWTTCPGNCSCYHEDGKTDGFCLSTEYTDFTQFPNLTSEEMDAATPRPE	Ixodes	ricinus	known	6	Cys6m
E1128	KDDEHFSVDYCGMNCTQQEDGSWTACSGRNEECRCYHESGKKNGLCLSTTYIDFSQYGNPSDSDIAAASPRP	MFIALGIQLFVAVTYAAGKDDEHFSVDYCGMNCTQQEDGSWTACSGRNEECRCYHESGKKNGLCLSTTYIDFSQYGNPSDSDIAAASPRP	Ixodes	ricinus	known	6	Cys6m
E1127	AGKDDEHFSVDYCGMNCTQQEDGSWTACSGRNGECRCYHESGKRSGLCLSTTYIDFSEYGNLSDSDIAAASPRLSMKESH	MEAKTFAFLEIAMFIALGIQTFVAVTDAAGKDDEHFSVDYCGMNCTQQEDGSWTACSGRNGECRCYHESGKRSGLCLSTTYIDFSEYGNLSDSDIAAASPRLSMKESH	Ixodes	ricinus	known	6	Cys6m
E1132	LSDEDELFSVEYCGTNCTKQDTGSWTTCSGNCTCYHEDGKKVGLCLSTEYTDFTKFPKPTSEEIANARPLPKREKTLN	MEVKTFAFLQIAVFIALGAQIFLAGTDALSDEDELFSVEYCGTNCTKQDTGSWTTCSGNCTCYHEDGKKVGLCLSTEYTDFTKFPKPTSEEIANARPLPKREKTLN	Ixodes	ricinus	known	6	Cys6m
E1172	LHEDEIFTVDYCGTNCTKQSNGSWTTCPGNCSCYHEDGKTDGFCLSTEYTDFTQFPNLTSEEMDAATPRPE	FLLKSQLCYCLFGIELIGAGIHALHEDEIFTVDYCGTNCTKQSNGSWTTCPGNCSCYHEDGKTDGFCLSTEYTDFTQFPNLTSEEMDAATPRPE	Ixodes	ricinus	known	6	Cys6m
E1168	GQDTDGKEKSDEYELFTVEYCGTNCTQLENGSWTACTGKNGTCRCFHENDKKVGLCLSTEYTDFSEYPDPNSEEIKAASPLP	MEVKISTFLQIAVLIVLGIHLIAAGQDTDGKEKSDEYELFTVEYCGTNCTQLENGSWTACTGKNGTCRCFHENDKKVGLCLSTEYTDFSEYPDPNSEEIKAASPLP	Ixodes	ricinus	known	6	Cys6m
E1166	GPETKEDKKSDVYELFTVEYCGTNCTLLTNGRWTACTGKKGTCRCYHESGEKVGLCLSTEYTDFSEYPNPKSSEIDAAAPLPRETH	MEVKIFTLLQIALFIALGIHLVVAGPETKEDKKSDVYELFTVEYCGTNCTLLTNGRWTACTGKKGTCRCYHESGEKVGLCLSTEYTDFSEYPNPKSSEIDAAAPLPRETH	Ixodes	ricinus	known	6	Cys6m
E1174	LNNENELFSVEYCGANCTQQDNGSWTKCKGNCTCYHEDGKRYGLCLSTEYTDFTQFPKPTSEEIADASPRPKETNSH	LKTFCLFLQIAVFIALGIQIFLCGTDALNNENELFSVEYCGANCTQQDNGSWTKCKGNCTCYHEDGKRYGLCLSTEYTDFTQFPKPTSEEIADASPRPKETNSH	Ixodes	ricinus	known	6	Cys6m
E1170	LGDEDQLFSVEYCGTNCTQQDDGKWTPCSGKNGKCKCYHEDGKRYGLCLYTEYTDFSQYPNPEGSEIENTRPRP	MELKTFAFLQIAAFIALGVQIFFVGTDALGDEDQLFSVEYCGTNCTQQDDGKWTPCSGKNGKCKCYHEDGKRYGLCLYTEYTDFSQYPNPEGSEIENTRPRP	Ixodes	ricinus	known	6	Cys6m
E1229	DDEFFTVDYCGMNCTLQQDGSWTPCTQKNAECKCYHESGSSVGLCLSTAYTDFNQFGDPNNSDLDAATPRHPDASSR	MEVRTFAFLQIVVFVALGIQLFAAVTDAADADDEFFTVDYCGMNCTLQQDGSWTPCTQKNAECKCYHESGSSVGLCLSTAYTDFNQFGDPNNSDLDAATPRHPDASSR	Ixodes	ricinus	known	6	Cys6m
E1096	HTTVTGSVEGKPNNPNEDIEVSYCRMNCTVENGVSSACSGDCVCVHRDNEPNGICVEITYFGDFGDPSQDPSIDEAAPRESVSKRRSNGES	MELNAFTILHIAVFIAVGYYANTHTTVTGSVEGKPNNPNEDIEVSYCRMNCTVENGVSSACSGDCVCVHRDNEPNGICVEITYFGDFGDPSQDPSIDEAAPRESVSKRRSNGES	Ixodes	ricinus	known	6	Cys6m
E1095	HSPVAGSEVQKLTSDPNDDIDVSYCGMNCTVVNGKSDECSENCKCLHEGDDPKGICVAITYFGDWGDPNDDPKINEATPQTQIFEKKRK	MELNAFTILQIAVFIAVGYHANTHSPVAGSEVQKLTSDPNDDIDVSYCGMNCTVVNGKSDECSENCKCLHEGDDPKGICVAITYFGDWGDPNDDPKINEATPQTQIFEKKRK	Ixodes	ricinus	known	6	Cys6m
E1134	NEEVFTVEYCGMNCTQKSDGTWTECSGKNKDCRCYHESDAREGLCLSTEYTDFSQFETPSNSDLEAATPRPRKTLYPVRNPHGPKTRGLGYDKRILRDRVKFLI	MEVKTFAFLQIAVFIALGIQIFAAVTAAADANEEVFTVEYCGMNCTQKSDGTWTECSGKNKDCRCYHESDAREGLCLSTEYTDFSQFETPSNSDLEAATPRPRKTLYPVRNPHGPKTRGLGYDKRILRDRVKFLI	Ixodes	ricinus	known	6	Cys6m
JAG91718.1	RPQITSRSNNTTEPEISLESCNQTCNPSQHVACCDGCICFLRNNDTEGHCYQIVGLDYEYGSLNMSSLDAYTPIPPVTNS	MSSHVALPVTIFGIILLHAIVVCFSRPQITSRSNNTTEPEISLESCNQTCNPSQHVACCDGCICFLRNNDTEGHCYQIVGLDYEYGSLNMSSLDAYTPIPPVTNS	Amblyomma	americanum	blast	7	Cys6m
JAC18960.1	AVVCLTMPQKEDNEDVFIGSDYYLESCKKECTPGGRNCSSDCSCVIFERGTTGICYKVTEKDITDWSKFPDNPIIDPAALAKKAENKVCYFP	MSSHRVLSSALLAVVLLHAAVVCLTMPQKEDNEDVFIGSDYYLESCKKECTPGGRNCSSDCSCVIFERGTTGICYKVTEKDITDWSKFPDNPIIDPAALAKKAENKVCYFP	Amblyomma	cajennense	blast	8	Cys6m
JAC18931.1	VCFTMPQKEATEEVYIGSDYYLQSCKKECTPRGRNCSSGCSCVIFNNAKTGSCYTVTEEDITDWDKFESDPDKLNLGRAAPAKKA	MSSHRVLSSALLAVVLLHAAAVCFTMPQKEATEEVYIGSDYYLQSCKKECTPRGRNCSSGCSCVIFNNAKTGSCYTVTEEDITDWDKFESDPDKLNLGRAAPAKKA	Amblyomma	cajennense	blast	7	Cys6m
JAG91757.1	AIVCFTMPQKEPTEDVFIGSDYYLERCNKECTPGGRNCSGECSCVIFGEANTGSCYKVTEKDITDWDQFESDPEKIKSDTGSFANKAEK	MNSHRVLSSALLAVVLLQAAIVCFTMPQKEPTEDVFIGSDYYLERCNKECTPGGRNCSGECSCVIFGEANTGSCYKVTEKDITDWDQFESDPEKIKSDTGSFANKAEK	Amblyomma	americanum	blast	7	Cys6m
MBD2909955.1	KPNAFSSPLERSDNTGSSDKCGQPCKREENAKCPAGCFCGFLGNNSVGTCYSYKEFE	MSALGSARYTLLAMIILQGMLICLGKPNAFSSPLERSDNTGSSDKCGQPCKREENAKCPAGCFCGFLGNNSVGTCYSYKEFE	Dermacentor	reticulatus	blast	6	Cys6m
MAA11476.1	SDLTTTPEPKFTVDMCNVTCDTANNSWCPGDCFCVTLGNNSVGHCINITAEDDYHIGGPLAKSEDSTTVPTHS	MAPAVSIRSAILAATILQAMFIGLSRPASTSDLTTTPEPKFTVDMCNVTCDTANNSWCPGDCFCVTLGNNSVGHCINITAEDDYHIGGPLAKSEDSTTVPTHS	Rhipicephalus	zambeziensis	blast	6	Cys6m
MBD2909953.1	RPDSSSSTSTTKELVYHVDSCNKTCNPSKSVTCSTNGCFCVLVDNATEGNCYSWAWDRMNDTDYASDDSIEAAAPRYTQYE	MAMILSIRSAMLAAVILQALFFGFSRPDSSSSTSTTKELVYHVDSCNKTCNPSKSVTCSTNGCFCVLVDNATEGNCYSWAWDRMNDTDYASDDSIEAAAPRYTQYE	Dermacentor	reticulatus	blast	6	Cys6m
JAP81847.1	ELTTTAEPNRTVEMCNVTCHTANKSSCPGDCFCVTLNNNSVGHCMSITAEDDYYIGGPTETLEDSTTVPPITNNNESLLTTTIKRAKC	MGPVVSIRSAILAATILQAVFIGLSRPTATSELTTTAEPNRTVEMCNVTCHTANKSSCPGDCFCVTLNNNSVGHCMSITAEDDYYIGGPTETLEDSTTVPPITNNNESLLTTTIKRAKC	Rhipicephalus	appendiculatus	blast	7	Cys6m
MAA13644.1	ENVNNEDDDITECPGSCGKFNNYRCTGNCTCVYVGNNENGTCYDFSGLDGDYGSDETAPAA	MDSYKGMLVLVLIVFLSMFMRIAESENVNNEDDDITECPGSCGKFNNYRCTGNCTCVYVGNNENGTCYDFSGLDGDYGSDETAPAA	Rhipicephalus	zambeziensis	blast	6	Cys6m
JAG91804.1	LPHKEEEKELFIGTDYYLASCGATCTPRGRQCSRGCSCVVFGNAQNGSCYKVNETDISDWDSLSELPNNLEDYTPRTPTNSGRE	MISHRVFSSTVLVVVLLHAAAVCLTLPHKEEEKELFIGTDYYLASCGATCTPRGRQCSRGCSCVVFGNAQNGSCYKVNETDISDWDSLSELPNNLEDYTPRTPTNSGRE	Amblyomma	americanum	blast	6	Cys6m
JAP78113.1	CMSVLALRVRRSASNNGSDDIKLVSCNRNCTKNDGDHCPDGCMCIRLGDAVEGECYKFTGVNDSTVL	MASLKTIHYILFLLIAFEATRTCMSVLALRVRRSASNNGSDDIKLVSCNRNCTKNDGDHCPDGCMCIRLGDAVEGECYKFTGVNDSTVL	Rhipicephalus	appendiculatus	blast	7	Cys6m
JAP86643.1	DGQVKSNNSATSIEKCNKECSKQVKCPDGCICGRLGDNENGTCYDISGSGEYDYSSPNYEEIEKATPIPKQE	MDSYKGMLIFALIVFHSMNLQLCQGDGQVKSNNSATSIEKCNKECSKQVKCPDGCICGRLGDNENGTCYDISGSGEYDYSSPNYEEIEKATPIPKQE	Rhipicephalus	appendiculatus	blast	6
MAA11479.1	VFIGLSRPDSTSPVGTTPEPNITVKMCNATCHTAENSTCPGGCFCFYYNQSSVGQCMNVTVEDDDYYGTLPDNLDDFTPAPTPSAQ	MAFAVSIRSAILAAVVVQAVFIGLSRPDSTSPVGTTPEPNITVKMCNATCHTAENSTCPGGCFCFYYNQSSVGQCMNVTVEDDDYYGTLPDNLDDFTPAPTPSAQ	Rhipicephalus	zambeziensis	blast	6	Cys6m
JAA66010.1	HSTVAGSKLRKATSDPNSDLYVSYCGTNCTVLKEVSSQCSEDCTCVHVGNEPNGICIEMIYFGHLGDPGEDPSIDDAAPRAAILHTKD	MELNAFTILQIAVFIAVGYHANTHSTVAGSKLRKATSDPNSDLYVSYCGTNCTVLKEVSSQCSEDCTCVHVGNEPNGICIEMIYFGHLGDPGEDPSIDDAAPRAAILHTKD	Ixodes	ricinus	blast	6	Cys6m
JAC92455.1	GSIQPGAPQSSANSIDAEFCSTNCTAGPNQAWSGCSDGCLCVHVGNSTEGRCIKLNIDYDNTTPEAEN	MEVKTFAFLQIAVLIALGLHSASAGSIQPGAPQSSANSIDAEFCSTNCTAGPNQAWSGCSDGCLCVHVGNSTEGRCIKLNIDYDNTTPEAEN	Ixodes	ricinus	blast	6	Cys6m
XP_040077969.1	GLKESRAPQSSDTSIKAEFCDTNCTMKTDGTWTDCSGGCFCVHVGNEKEGRCMRLDGDYDYPSTEPEE	MTFNVITFLQLAVFVVIILNINLHLASAGLKESRAPQSSDTSIKAEFCDTNCTMKTDGTWTDCSGGCFCVHVGNEKEGRCMRLDGDYDYPSTEPEE	Ixodes	scapularis	blast	6	Cys6m
JAA71294.1	GSNQPSASHSSPKSMEVEYCSTNCTKGTDKTWSGCSDLCMCVHVGNSTKGRCLKLSGDYDYMTEKIED	MEVKTFVFLQIAVFIALGLHSASAGSNQPSASHSSPKSMEVEYCSTNCTKGTDKTWSGCSDLCMCVHVGNSTKGRCLKLSGDYDYMTEKIED	Ixodes	ricinus	blast	6	Cys6m
JAR95243.1	GSKQPGAAQSSSNSGEAVFCPTNCTEAPNKAWSGCSEDCLCVHVGNSTEGRCIKLIGGFDYGTQKAEN	MEVKTFALLQIAVLIALGLHSASAGSKQPGAAQSSSNSGEAVFCPTNCTEAPNKAWSGCSEDCLCVHVGNSTEGRCIKLIGGFDYGTQKAEN	Ixodes	ricinus	blast	6	Cys6m
XP_040077967.1	GLKESSGPQSSDNSIKAEFCDTNCTMKTDGTWTDCSGGCFCVHVGNEREGRCMRLDGDYDYPSTEPEE	MAFNVISFLPLAVLFVIIFNINVHSASAGLKESSGPQSSDNSIKAEFCDTNCTMKTDGTWTDCSGGCFCVHVGNEREGRCMRLDGDYDYPSTEPEE	Ixodes	scapularis	blast	6	Cys6m
MXU87525.1	GSKESSALQSSHDSIKAEFCDTNCARSIDGTWSLCSGGCFCVHVGNDTEGRCMKLDGDYGDYPSKGAEK	MAFNVITFLQLAVFVVILFNINLHSASAGSKESSALQSSHDSIKAEFCDTNCARSIDGTWSLCSGGCFCVHVGNDTEGRCMKLDGDYGDYPSKGAEK	Ixodes	ricinus	blast	6	Cys6m
MXU87346.1	GSKGQSASQVSETSITAEFCDTSCTQGTDKRWTGCSGNCFCVHVGNDTEGRCMKWDGDYPSAEAEESA	MAFNVITFLQLAVFVVILFNINLHSASAGSKGQSASQVSETSITAEFCDTSCTQGTDKRWTGCSGNCFCVHVGNDTEGRCMKWDGDYPSAEAEESA	Ixodes	ricinus	blast	6	Cys6m
MXU86975.1	GSKEKSASQVSETSITAEFCDTNCTQGTDKTWSGCSGDCFCVHVGNDTEGRCMKWDGDYPSAEKEE	MAFNVITFLQLAVFVVILFNINLHSASAGSKEKSASQVSETSITAEFCDTNCTQGTDKTWSGCSGDCFCVHVGNDTEGRCMKWDGDYPSAEKEE	Ixodes	ricinus	blast	6	Cys6m
MXU86977.1	GSKGQSASQVSETSITAEFCDTSCAQGTDKTWRGCSGDCFCVHVGNDTEGRCMKWDGDYPSAGAEE	MAFNVITFLQLAVFVVILFNINLHAASAGSKGQSASQVSETSITAEFCDTSCAQGTDKTWRGCSGDCFCVHVGNDTEGRCMKWDGDYPSAGAEE	Ixodes	ricinus	blast	6	Cys6m
JAA71240.1	GSKEQSASQVSETSITAEFCDTNCTLGTDKTWSGCRGGCFCVHVGNDTEGRCMKWDGDSPSVGAEE	MAFNVITFLQLAVFVVILFNINLHSASAGSKEQSASQVSETSITAEFCDTNCTLGTDKTWSGCRGGCFCVHVGNDTEGRCMKWDGDSPSVGAEE	Ixodes	ricinus	blast	6	Cys6m
JAC92458.1	GSKELSAHQSSHDSIKAEFCDTNCTINEGGKWTECKGGCFCVHVGNETVRSHIFTSFSKFKVSQCL	MAFNTITFLQLAVFVVILFNINLHSASAGSKELSAHQSSHDSIKAEFCDTNCTINEGGKWTECKGGCFCVHVGNETVRSHIFTSFSKFKVSQCL	Ixodes	ricinus	blast	6
JAC92439.1	GSKQPIAPQSSKNSIEAEFCDTNCTQGTNGAWSMCSEECFCVHVGNSTKGRCMKLSSDYDYTKL	MEVKTLAFLQIAVLIALGLHLASAGSKQPIAPQSSKNSIEAEFCDTNCTQGTNGAWSMCSEECFCVHVGNSTKGRCMKLSSDYDYTKL	Ixodes	ricinus	blast	6	Cys6m
JAA66481.1	GSKKRSAPQSSENSIAAEFCNTNCTQEATGTWSGCNEGCFCVHVGNNTIGRCMKFSSDYDSMT	MEVKTFAFLQIAVLIALSLHLASAGSKKRSAPQSSENSIAAEFCNTNCTQEATGTWSGCNEGCFCVHVGNNTIGRCMKFSSDYDSMT	Ixodes	ricinus	blast	6	Cys6m
JAC92460.1	GSKERSAPQSSENSIDAEFCDTNCTEGTDKAWSGCSAGCFCVHVGNSTEGRCMMLNGVDDYTAEEANDEPERLLR	MEVKTFAFFQIAVLIALGLHLASAGSKERSAPQSSENSIDAEFCDTNCTEGTDKAWSGCSAGCFCVHVGNSTEGRCMMLNGVDDYTAEEANDEPERLLR	Ixodes	ricinus	blast	6	Cys6m
JAA71369.1	RSKQPTASQSSKNSIKAEFCDTNCTQGTNGAWSGCSEGCFCVHVGNNTKGRCMKLSSDYDYTTQ	MEVKTLAFLQIAVLIALGLHLASARSKQPTASQSSKNSIKAEFCDTNCTQGTNGAWSGCSEGCFCVHVGNNTKGRCMKLSSDYDYTTQ	Ixodes	ricinus	blast	6	Cys6m
JAA69096.1	GSKERSAPQSSENSIKAEFCDTNCTEGPDKTWSDCSPGCFCVHVGNSTEGRCMTFNGVDDYTTQEANYEPERLLR	MEVRTFAFLQIAVLIALCLHLASAGSKERSAPQSSENSIKAEFCDTNCTEGPDKTWSDCSPGCFCVHVGNSTEGRCMTFNGVDDYTTQEANYEPERLLR	Ixodes	ricinus	blast	6	Cys6m
MBK3726540.1	NQLSGPQSSANSNEAVFCDTNCTQGTDGAWSGCRGDCFCVHVGNSTEGRCMMLSGDFD	MEVKTFAFLQIAVLIALGLHLAPAGSNQLSGPQSSANSNEAVFCDTNCTQGTDGAWSGCRGDCFCVHVGNSTEGRCMMLSGDFD	Ixodes	ricinus	blast	6	Cys6m
XP_040066676.1	GSEESSDPYSFLNSIEVEVCDTNCTKGADGAWSECNGGCKCAPLGNSTEGLCINIGDFDFPSPEAEV	MAFNVITFLQMTVFLVILFIINLHSTSAGSEESSDPYSFLNSIEVEVCDTNCTKGADGAWSECNGGCKCAPLGNSTEGLCINIGDFDFPSPEAEV	Ixodes	scapularis	blast	6	Cys6m
JAA69479.1	ESNGQSSAPSSVKSLKVDFCDTNCTEKDGVWGECTGNCFCVHEGDSKEGRCMHSKN	MAFNVFAFLQLAVFVAIVFNVNLHSVSAESNGQSSAPSSVKSLKVDFCDTNCTEKDGVWGECTGNCFCVHEGDSKEGRCMHSKN	Ixodes	ricinus	blast	6	Cys6m
XP_040066625.1	EESSDPYSFLNSIEVEVCDTNCTKGADGEWSRCNGGCKCAPLGNSTEGLCINIGDFDFPSPEAEV	MAFNVITFLQLTVFVVILFIINLHSTSVGSEESSDPYSFLNSIEVEVCDTNCTKGADGEWSRCNGGCKCAPLGNSTEGLCINIGDFDFPSPEAEV	Ixodes	scapularis	blast	6	Cys6m
JAA69481.1	NSNGQGSSPSSGKSLKVDFCETNCTEQDGVWSPCLGDCFCVHEGDSKEGRCMHVIN	MAFNVFAFLQLAVFVAIVFNVNLHSVSANSNGQGSSPSSGKSLKVDFCETNCTEQDGVWSPCLGDCFCVHEGDSKEGRCMHVIN	Ixodes	ricinus	blast	6	Cys6m
JAA69446.1	DSNGQGSSTSSGKSLKVDFCETNCTEQDGVWSPCLGDCFCVHEGDSKEGRCMHGTTRQ	MAFNVFAFLQLAVFVAIVFNVNLHSVSADSNGQGSSTSSGKSLKVDFCETNCTEQDGVWSPCLGDCFCVHEGDSKEGRCMHGTTRQ	Ixodes	ricinus	blast	6	Cys6m
JAA66311.1	GSKQPGAAQSSSNSVVATFCPTNCTEGPNKAWSGCSAECLCVHVGNNTEGRCIKLIGDFDNGTQDAEN	MEVKTFAFLQIAVLIALGLHSASAGSKQPGAAQSSSNSVVATFCPTNCTEGPNKAWSGCSAECLCVHVGNNTEGRCIKLIGDFDNGTQDAEN	Ixodes	ricinus	blast	6	Cys6m
JAC92443.1	GSEEPSDPLSFLDSIEAEVCDTNCTKCADGTWTQCSSGCTCAPLGNSRVGLCINIGGYDFPTPEAEV	MAFSVIAFLQVTVFVIILFNINLHSTFAGSEEPSDPLSFLDSIEAEVCDTNCTKCADGTWTQCSSGCTCAPLGNSRVGLCINIGGYDFPTPEAEV	Ixodes	ricinus	blast	7	Cys6m
MXU86338.1	DSKGTSDSQDSSKSIKVDFCETNCTKTDGGWTGCTGDCICVSVGDSTKGRCMDFGDTEDAYD	MAVNVFTILQLAVFAAIVLNVNLHSVSADSKGTSDSQDSSKSIKVDFCETNCTKTDGGWTGCTGDCICVSVGDSTKGRCMDFGDTEDAYD	Ixodes	ricinus	blast	6	Cys6m
JAA69220.1	GSEKPSDPQSFLDSIEAEVCDTNCTKCADGTWTQCSSGCTCAPLGNSRVGLCINIGGYDFPTPEAEV	MAFSVISFLQCIVFLVILLNINLHSTFAGSEKPSDPQSFLDSIEAEVCDTNCTKCADGTWTQCSSGCTCAPLGNSRVGLCINIGGYDFPTPEAEV	Ixodes	ricinus	blast	7	Cys6m
JAA69158.1	GSEEPTDPLSFLDSIEAEVCDTNCTKCADGTWTKCSNGCTCAPVGNSTEGLCINIGGYDFPTPEAEVLT	MAFSVITFLQCIVFLVILLNINLHSTSAGSEEPTDPLSFLDSIEAEVCDTNCTKCADGTWTKCSNGCTCAPVGNSTEGLCINIGGYDFPTPEAEVLT	Ixodes	ricinus	blast	7	Cys6m
JAC92438.1	ESNGQSSSSSSVKSLKVDFCDTNCTEEDGVWSECTGNCFCVHEGDSKEGRCMHVIN	MAFKVFAFLQLAVFVAIVFNVNLHSVSAESNGQSSSSSSVKSLKVDFCDTNCTEEDGVWSECTGNCFCVHEGDSKEGRCMHVIN	Ixodes	ricinus	blast	6	Cys6m
JAA66315.1	GSKQPGPAQSSSNSGEAVFCPTNCTEGPNKAWSGCSANCLCVHVGNSTEGRCIELIGDFDYGTQEAEH	MEVKTFAFFQIAVLIALGLHSASAGSKQPGPAQSSSNSGEAVFCPTNCTEGPNKAWSGCSANCLCVHVGNSTEGRCIELIGDFDYGTQEAEH	Ixodes	ricinus	blast	6	Cys6m
JAR94669.1	NQLSGPQSSANSNEAVFCDTNCTQGTDGSWSGCRGDCFCVHVGNSTEGRCIDVKR	MEVKTFAFLQIAVLIALGLHLAPAGSNQLSGPQSSANSNEAVFCDTNCTQGTDGSWSGCRGDCFCVHVGNSTEGRCIDVKR	Ixodes	ricinus	blast	6	Cys6m
JAA69478.1	ESNEQGSSPSSGKSLKVDFCETNCTEQDGVWSDCTGDCFCVHVGDSKESRCMHVIN	MAFNVFTFLHLAVCVAIVSNVNLYSVSAESNEQGSSPSSGKSLKVDFCETNCTEQDGVWSDCTGDCFCVHVGDSKESRCMHVIN	Ixodes	ricinus	blast	6	Cys6m
XP_040066683.1	ESNGQSSSSSSGKSMKVDFCETNCTEKDGVWSECTGECFCVHVGDSKEGRCMHVIN	MSFNVCTFLQLAVFVAIVFNVNLHPVSAESNGQSSSSSSGKSMKVDFCETNCTEKDGVWSECTGECFCVHVGDSKEGRCMHVIN	Ixodes	scapularis	blast	6	Cys6m
XP_029822713.2	ESKEPSASQSPGKSFKVEFCETNCTDNNGEWSGCTGNCICIHVGDSKEGRCMDLGDTVIGKPVA	MAANVFAILQLAGFIALVFIVNLHSVSAESKEPSASQSPGKSFKVEFCETNCTDNNGEWSGCTGNCICIHVGDSKEGRCMDLGDTVIGKPVA	Ixodes	scapularis	blast	6	Cys6m
XP_029842047.2	ESKEPSASEESGKSIELKYCETNCTKTDGEWCGCTDGCICVHAGDSDEGRCLDLGDTVIDTRGGYY	MAVNVFTILQLIVFVAIVFNVNLHSVSAESKEPSASEESGKSIELKYCETNCTKTDGEWCGCTDGCICVHAGDSDEGRCLDLGDTVIDTRGGYY	Ixodes	scapularis	blast	7	Cys6m
MXU86976.1	ESKEPSASQGPGKSFKVEFCETNCTEDNGVWSGCTGKCICVHLGDSKEGRCMDLGDKAIDTPVAQG	MATNLFTILQLAGFVAIVFIVNLHSVSAESKEPSASQGPGKSFKVEFCETNCTEDNGVWSGCTGKCICVHLGDSKEGRCMDLGDKAIDTPVAQG	Ixodes	ricinus	blast	6	Cys6m
JAC92459.1	ESKTSADGGSGKSIEVNFCETNCTRTNEGWVGCTGGCFCVHVSDRTEGQCMNLEGGDYEDNAPPEEED	MALNVFTLLQVVFFVAIVFDANLHSVAAESKTSADGGSGKSIEVNFCETNCTRTNEGWVGCTGGCFCVHVSDRTEGQCMNLEGGDYEDNAPPEEED	Ixodes	ricinus	blast	6	Cys6m
JAC93333.1	ESETSTNRDSGKPIEVQFCETNCTEENGVWVGCTDNCTCVHVGNCTEGRCMEWGGGDYEDYTTLEAED	MALNVFTLLQLVFLAAITFNANLHSIAAESETSTNRDSGKPIEVQFCETNCTEENGVWVGCTDNCTCVHVGNCTEGRCMEWGGGDYEDYTTLEAED	Ixodes	ricinus	blast	7	Cys6m
JAC93323.1	GSKESSAHQSSHDSIKAQFLRYKLCKKYRWNVEPVQWRLLLCTSLGNDTERSTA	MAFNVITSLQLAVFVVILFNINLHSASAGSKESSAHQSSHDSIKAQFLRYKLCKKYRWNVEPVQWRLLLCTSLGNDTERSTA	Ixodes	ricinus	blast	2
XP_040077822.1	EQDKDGDEESKEYELFTVEYCGTNCTQLENGSWTPCTGKNGTCRCFHESDKKVGLCLSTDYTDFNDYPYPNSEEIKAASPLP	MEVKIFTFFQIAVLVAFGIHLISAEQDKDGDEESKEYELFTVEYCGTNCTQLENGSWTPCTGKNGTCRCFHESDKKVGLCLSTDYTDFNDYPYPNSEEIKAASPLP	Ixodes	scapularis	blast	6	Cys6m
XP_029826683.2	GQDKDGDEESKEYELFTVEYCGTNCTQLENGSWTPCTGKNGTCRCFHESDKKVGLCLSTDYTDFNDYPYPNSEEIKAASPLP	MEVKIFTFFQIAVLVAFGIHLISAGQDKDGDEESKEYELFTVEYCGTNCTQLENGSWTPCTGKNGTCRCFHESDKKVGLCLSTDYTDFNDYPYPNSEEIKAASPLP	Ixodes	scapularis	blast	6	Cys6m
JAA68882.1	HSTVAGSKVETSASSPNEDLFVSYCGTNCTVQDGVSSPCSPDCTCVHEGNNRNGICISIIYLGGLGNPEDDPSIDEATPRTLIF	MELNAFTILQIAVFIAVGYHANTHSTVAGSKVETSASSPNEDLFVSYCGTNCTVQDGVSSPCSPDCTCVHEGNNRNGICISIIYLGGLGNPEDDPSIDEATPRTLIF	Ixodes	ricinus	blast	6	Cys6m
JAA66092.1	HSTVAGSKEGKPGNFNEDIDVSYCGKNCTVQNGVSSRCSRDCICVHVGNEENGICIEITYFGHLGDPNEHPNIDDAAPRSPIERTKD	MELNAFTILQIAVFIAVGYHANTHSTVAGSKEGKPGNFNEDIDVSYCGKNCTVQNGVSSRCSRDCICVHVGNEENGICIEITYFGHLGDPNEHPNIDDAAPRSPIERTKD	Ixodes	ricinus	blast	6	Cys6m
JAA71128.1	LSNEDELFSVEYCGTNCTQQTNGSWTKCNGNCTCYHEDGKTDGLCLSTEYTDFSQFPNLTSEEIDRATPLPQEIKSN	MEGKTFAFLQIAVFIALGVQIFLVGTDALSNEDELFSVEYCGTNCTQQTNGSWTKCNGNCTCYHEDGKTDGLCLSTEYTDFSQFPNLTSEEIDRATPLPQEIKSN	Ixodes	ricinus	blast	6	Cys6m
JAA68732.1	YSPVAGSEVPKRPSDNYDDIDVSYCRMNCTVVRGKSNGCSGDCKCLHEGNDRNGICVAITYFGGWGDPNEDPNINDATPQSPIFEENQK	MELNAFTILQIAVFIAVGYHANTYSPVAGSEVPKRPSDNYDDIDVSYCRMNCTVVRGKSNGCSGDCKCLHEGNDRNGICVAITYFGGWGDPNEDPNINDATPQSPIFEENQK	Ixodes	ricinus	blast	6	Cys6m
JAA66025.1	GPDTKGDEESDENELFTVEYCGTNCTQLENGSWTPCSGNNGNCRCFHESDKTVGLCLSTEYTDFSEYPDPNSSEIIAAAPLPRERLIQ	MEVKIFTFLQIALFIALGIHLIVAGPDTKGDEESDENELFTVEYCGTNCTQLENGSWTPCSGNNGNCRCFHESDKTVGLCLSTEYTDFSEYPDPNSSEIIAAAPLPRERLIQ	Ixodes	ricinus	blast	6	Cys6m
JAC92444.1	HTTVTGSVEGKPNNPNEDIEVSYCGMNCTVENGKSSECSSDCVCVHVGNERNGICITITYLGYLGNPLEDPNIDDATPRAPVFQTKH	MELNAFTILQIVVFIAVGYHANTHTTVTGSVEGKPNNPNEDIEVSYCGMNCTVENGKSSECSSDCVCVHVGNERNGICITITYLGYLGNPLEDPNIDDATPRAPVFQTKH	Ixodes	ricinus	blast	6	Cys6m
JAA68809.1	ITHSTVAGSVGRKPSNFSDDIYVSYCGMNCTVENGKSSTCNKDCICVHRDNETNGICIEITHFGDLGDPNQHPKIDEATPRTPVFQTKH	MELNAFTILQIAVFIAAGYHAITHSTVAGSVGRKPSNFSDDIYVSYCGMNCTVENGKSSTCNKDCICVHRDNETNGICIEITHFGDLGDPNQHPKIDEATPRTPVFQTKH	Ixodes	ricinus	blast	6	Cys6m
JAR94268.1	LNNENELFSVEYCGTNCTKQNNGSWTKCNGNCTCYHEDGKTDGLCLSTEYTDFTQFPNLTSEEIDGATPVPQVTKSH	MEVKTFAFLQIAVFIDLGIQIFLVGTDALNNENELFSVEYCGTNCTKQNNGSWTKCNGNCTCYHEDGKTDGLCLSTEYTDFTQFPNLTSEEIDGATPVPQVTKSH	Ixodes	ricinus	blast	6	Cys6m
MOY36813.1	EQDKDGDEESKEYELFTVEYCGTNCTQLENGSWTPCTGKNGTCRCFHESDKKVGLCLSTEYTDFNDYPNPNSEEIKAASPLP	MEVKIFTFFQIAVLVAFGIHLISAEQDKDGDEESKEYELFTVEYCGTNCTQLENGSWTPCTGKNGTCRCFHESDKKVGLCLSTEYTDFNDYPNPNSEEIKAASPLP	Ixodes	scapularis	blast	6	Cys6m
JAB70582.1	GPDTKGDEESNENELFTVEYCGTNCTQLGNGSWTPCTGNNGNCRCFHESDKTVGLCLSTEYTDFSEYPDPNSSEIIAAAPLPRERLIQ	MEVKIVTFLQIALFIALGIHLIVAGPDTKGDEESNENELFTVEYCGTNCTQLGNGSWTPCTGNNGNCRCFHESDKTVGLCLSTEYTDFSEYPDPNSSEIIAAAPLPRERLIQ	Ixodes	ricinus	blast	6	Cys6m
JAA68940.1	LNNENELFSVEYCGTNCTQLTNGSWTKCNGNCTCYHEDGKTDGLCLSTEYTDFTQFPNLTSEEIDKVTPQPEETQSH	MEVKTFAFLQIAVFIALGVQIFLAGTDALNNENELFSVEYCGTNCTQLTNGSWTKCNGNCTCYHEDGKTDGLCLSTEYTDFTQFPNLTSEEIDKVTPQPEETQSH	Ixodes	ricinus	blast	6	Cys6m
JAA66136.1	LNNENELFSVEYCGTNCTQQDTGSWTKCSGNCTCYHEDGKKVGLCLSTEYTDFTQFPKPTSEEIANASPRPKETNSH	MEVKTFAFLQIAVFIALGIQIFLGGTDALNNENELFSVEYCGTNCTQQDTGSWTKCSGNCTCYHEDGKKVGLCLSTEYTDFTQFPKPTSEEIANASPRPKETNSH	Ixodes	ricinus	blast	6	Cys6m
JAB72026.1	DDELFTVEYCSMNCTLQQDGTWTQCNKKKAECKCYHQSGSTVGLCLSTTYTDFNQFGEPNNSDLDAATPRHPDAQSH	MEVKTLTFLQIVVFVALGIQLFAAVTDAAHADDELFTVEYCSMNCTLQQDGTWTQCNKKKAECKCYHQSGSTVGLCLSTTYTDFNQFGEPNNSDLDAATPRHPDAQSH	Ixodes	ricinus	blast	6	Cys6m
JAA71097.1	KTGSKDDGIYVHYCGNNCTHQDKRWTGCSKDCKCVYEGDNSQGICISISYLGDYPDLNLNDPELTKAAPRPPKNSART	MELKTMLFVQIAAFMVLGIQLLAAGSEVQAKTGSKDDGIYVHYCGNNCTHQDKRWTGCSKDCKCVYEGDNSQGICISISYLGDYPDLNLNDPELTKAAPRPPKNSART	Ixodes	ricinus	blast	6	Cys6m
AAY66641.1	YSEEDELFSVEYCGMNCTQQKDGSWTTCNGNCTCYHEEGKIDGLCLSTEYTDFTQYPTVINADNVDATPRPQETNCP	MEVKTFVFLQVAVFIALGIQIFMAGTDAYSEEDELFSVEYCGMNCTQQKDGSWTTCNGNCTCYHEEGKIDGLCLSTEYTDFTQYPTVINADNVDATPRPQETNCP	Ixodes	scapularis	blast	7	Cys6m
JAA71026.1	HTTVTGSVERKPNNPNEDIEVSYCRMNCTVENGVSSECNGDCICVHRDNERNGICVEITYFGDFGDPSQDPSINEAAPREPVFKTKK	MELNAFTILQIAVFIAVGYHANTHTTVTGSVERKPNNPNEDIEVSYCRMNCTVENGVSSECNGDCICVHRDNERNGICVEITYFGDFGDPSQDPSINEAAPREPVFKTKK	Ixodes	ricinus	blast	6	Cys6m
JAA66077.1	HTTVAGSVEGKHSDPKDDIDVSYCGMNCTVKNGKSSGCSPDCVCVHVGNERNGICITITYLGDLGNPLEDPNIDEATPLAPVFETKQ	MELNAFTILQIAVFIAVGYHANTHTTVAGSVEGKHSDPKDDIDVSYCGMNCTVKNGKSSGCSPDCVCVHVGNERNGICITITYLGDLGNPLEDPNIDEATPLAPVFETKQ	Ixodes	ricinus	blast	6	Cys6m
JAA66259.1	ADNDDELFTVQYCGTNCTKKQDGTWTECTGKNGGCKCYHESGKEVGFCLSTEYTDFTQYGEPNDRRKLRK	MEVKTFAFLQIAVFIALGIQLFVALTVAADNDDELFTVQYCGTNCTKKQDGTWTECTGKNGGCKCYHESGKEVGFCLSTEYTDFTQYGEPNDRRKLRK	Ixodes	ricinus	blast	6	Cys6m
JAA66139.1	LSDEDELFSVEYCGMNCTKQNNGSWTKCNGNCACYHEDGKTDGLCLSTEYTDFTQFPNLTSEEINRATPVPQVIKSH	MEVKTFAFLQIAVFIALGAQIFLAGTDALSDEDELFSVEYCGMNCTKQNNGSWTKCNGNCACYHEDGKTDGLCLSTEYTDFTQFPNLTSEEINRATPVPQVIKSH	Ixodes	ricinus	blast	6	Cys6m
JAA66031.1	APETKGDKESDEYELFTVEYCGTNCTLLKTGSWTACSGKNGKCRCYHESGTDVGLCLSTEYTDFSNYPDPNVRRLSLPHLCPQGVIDP	MEVKIFTLLQIALFIVLGIHLIVAAPETKGDKESDEYELFTVEYCGTNCTLLKTGSWTACSGKNGKCRCYHESGTDVGLCLSTEYTDFSNYPDPNVRRLSLPHLCPQGVIDP	Ixodes	ricinus	blast	7	Cys6m
XP_040079549.1	NTHTAAAGSEEKKPSNHKEDIYVAYCGMNCTVKNGVSSACSTDCICVHRDDEPNGICITITYFGHLGDPNEDPNIDDATPLAPVFQTEE	MELNAFTILQIAVFIAVGYHANTHTAAAGSEEKKPSNHKEDIYVAYCGMNCTVKNGVSSACSTDCICVHRDDEPNGICITITYFGHLGDPNEDPNIDDATPLAPVFQTEE	Ixodes	scapularis	blast	6	Cys6m
JAA71129.1	LNNENELFSVEYCGTNCTQQTNGGWTKCNGNCTCYHEDGKTDGLCLSTEYTDFTQFPNLTSEEIDKFTPRPEETTSH	MEVKTFAFLQIAVLIALGVQTFLAGTDALNNENELFSVEYCGTNCTQQTNGGWTKCNGNCTCYHEDGKTDGLCLSTEYTDFTQFPNLTSEEIDKFTPRPEETTSH	Ixodes	ricinus	blast	6	Cys6m
XP_040077855.1	LSEEDELFSVEYCGMNCTKQDDGSWTTCTGKCSCYHEDGKTDGLCLSTEYTDFTQFSNLTDAEIDDATPRPRRQKRRAETRL	MEVKTFVFLQVAVFIALGIQIFMAGTDALSEEDELFSVEYCGMNCTKQDDGSWTTCTGKCSCYHEDGKTDGLCLSTEYTDFTQFSNLTDAEIDDATPRPRRQKRRAETRL	Ixodes	scapularis	blast	6	Cys6m
JAA72016.1	GQVTNEEKGSDGYELFTVEYCGTNCSLLQNGSWTTCPGKNGTCRCFHESNNTVGLCLSTEYTDFNDYPTPNSEEIKAASPVPKRD	MGVKISTFLQIAAFIAFCIHLIAAGQVTNEEKGSDGYELFTVEYCGTNCSLLQNGSWTTCPGKNGTCRCFHESNNTVGLCLSTEYTDFNDYPTPNSEEIKAASPVPKRD	Ixodes	ricinus	blast	6	Cys6m
MXU89446.1	AFSEDEYFTVNYCGMNCTQNDDGSWTPCTGDNGGCRCFHEGDKKAGLCLSTEYTDLTQYSTPSSSELENATPVPPGKSLH	MEVKTFAFLQIAVFIALGIQLFVAGADAAFSEDEYFTVNYCGMNCTQNDDGSWTPCTGDNGGCRCFHEGDKKAGLCLSTEYTDLTQYSTPSSSELENATPVPPGKSLH	Ixodes	ricinus	blast	6	Cys6m
JAB69604.1	GPENKEDEESDVYELFSVEYCGTNCTQQDTGSWTKCSGNCTCYHEDGKKVGLCLSTEYTDFTQFSTPTSEEIANASPRPKETNSH	MEVKIFTLLQIALFIVLGIHLIVAGPENKEDEESDVYELFSVEYCGTNCTQQDTGSWTKCSGNCTCYHEDGKKVGLCLSTEYTDFTQFSTPTSEEIANASPRPKETNSH	Ixodes	ricinus	blast	6	Cys6m
JAA66124.1	GQDTDGNEKSDKYELFTVEYCGTNCTQLPNGSWTACTGKNGTCRCFHENDKKVGLCLSTEYTDFSDYPAPDSDEIKAASPLP	MEVKISTFLQIAVLIVLGIHLIAAGQDTDGNEKSDKYELFTVEYCGTNCTQLPNGSWTACTGKNGTCRCFHENDKKVGLCLSTEYTDFSDYPAPDSDEIKAASPLP	Ixodes	ricinus	blast	6	Cys6m
JAB82573.1	GQDRDGDEDSEEYELFTVEYCGTNCTQLGNGSWTACTGNNGTCRCFHESDKTVGLCLIYRIY	MEAKIFTFLQIAVLIALGIHLIAAGQDRDGDEDSEEYELFTVEYCGTNCTQLGNGSWTACTGNNGTCRCFHESDKTVGLCLIYRIY	Ixodes	ricinus	blast	6	Cys6m
JAA69166.1	GSKEKSGSQVSETSITGRNLRYKLYTGDDDKTWRGGQWADCVLSVPWLVKYDEPGKGFRSFGNLKRLGG	MAFNVITFLQMAVFVVILFNINLHSASAGSKEKSGSQVSETSITGRNLRYKLYTGDDDKTWRGGQWADCVLSVPWLVKYDEPGKGFRSFGNLKRLGG	Ixodes	ricinus	blast	1
JAB71748.1	ADNNNELFTVQYCGTNCTKKQDGTWTECTGKNGGCKCYHENGKKVGFCLSTEYTDFTQFSTPTSEEIANASPRPKETNSH	MEVKTYAFLQIAVSIALGIQIFAALTDAADNNNELFTVQYCGTNCTKKQDGTWTECTGKNGGCKCYHENGKKVGFCLSTEYTDFTQFSTPTSEEIANASPRPKETNSH	Ixodes	ricinus	blast	6	Cys6m
EEC19124.1	GQDTDGDEESEKYELFTVEYCGTNLENGSWTPCTGNNGTCRCFHESYKKVGLCLSTEYTDFNDYPYPNSEEIKAASPLP	MKAKIFAFFQIAVFIAFGIHLISAGQDTDGDEESEKYELFTVEYCGTNLENGSWTPCTGNNGTCRCFHESYKKVGLCLSTEYTDFNDYPYPNSEEIKAASPLP	Ixodes	scapularis	blast	5
JAA68950.1	KTGSQEDSIYVHYCGNNCTLQNERSTGCSKDCKCVYEGENSQGICISISSLGDYPELDLKDPKLIKATPRPPSN	MELKSILFVQIAAFMALGIHLLVAGSEVKAKTGSQEDSIYVHYCGNNCTLQNERSTGCSKDCKCVYEGENSQGICISISSLGDYPELDLKDPKLIKATPRPPSN	Ixodes	ricinus	blast	6	Cys6m
JAA66168.1	HTTVAGSDEDIEVSYCGMNCTVESGKSSKCSPDCVCVHEGNERDGICISITYLGDLGNPLEDPSIDLATPLAPVFQSSK	MELNAFTILQIAVFIAVGYHANTHTTVAGSDEDIEVSYCGMNCTVESGKSSKCSPDCVCVHEGNERDGICISITYLGDLGNPLEDPSIDLATPLAPVFQSSK	Ixodes	ricinus	blast	6	Cys6m
JAA66123.1	GQDRDGDEDSEEYELFTVEYCGTNCTQLENGTWTACTGKNGTCRCFHENDKKVGLCLSTEYTDFSDYPPPDSDEIKAASPLP	MEAKIFTFLQIAVLIALGIHLIAAGQDRDGDEDSEEYELFTVEYCGTNCTQLENGTWTACTGKNGTCRCFHENDKKVGLCLSTEYTDFSDYPPPDSDEIKAASPLP	Ixodes	ricinus	blast	6	Cys6m
JAA67817.1	GQDTDGDEGSDEYELFTVEYCGTNCSQLANGSWTTCPGKNGACRCFHESDEKVGLCLSTEYTDFSDYPSPNSDEIKAASPLPSEGLRGTRRRSVISRSTRNKTSHRSSSFFFIFFSLLLFLSCYVTGLKRS	MEVKIFTFLQIAVLIALGIHLAVAGQDTDGDEGSDEYELFTVEYCGTNCSQLANGSWTTCPGKNGACRCFHESDEKVGLCLSTEYTDFSDYPSPNSDEIKAASPLPSEGLRGTRRRSVISRSTRNKTSHRSSSFFFIFFSLLLFLSCYVTGLKRS	Ixodes	ricinus	blast	7	Cys6m
JAB83264.1	LNDEELFTVDYCGTNCTQQSNGSWTTCPGNCSCYHEDGKTDGFCLSTECTDFTQFPNLTSERKKKIKKID	MEVKTFAFLQIAVCIAIGIELICAGTNALNDEELFTVDYCGTNCTQQSNGSWTTCPGNCSCYHEDGKTDGFCLSTECTDFTQFPNLTSERKKKIKKID	Ixodes	ricinus	blast	7	Cys6m
JAA71133.1	EKESQEDRIYVQYCGKNCTLQNKESTGCSEDCKCVYEGNNNHGICISITSLGDYPDLDLNDTELIKATPRPPSN	MKLKTIMFLQIAAFMTLGIHLLVAGSEVQAEKESQEDRIYVQYCGKNCTLQNKESTGCSEDCKCVYEGNNNHGICISITSLGDYPDLDLNDTELIKATPRPPSN	Ixodes	ricinus	blast	6	Cys6m
JAA68866.1	AFSDDQYFTVKYCGMNCTQNGDGSWTPCNRDNGECRCFHEGDKKAGLCLSTEYTDFTQHPDPSSSELEKATPLPPGKVSH	MEVKTIAFLQVALFIALGIQFFVAGTDAAFSDDQYFTVKYCGMNCTQNGDGSWTPCNRDNGECRCFHEGDKKAGLCLSTEYTDFTQHPDPSSSELEKATPLPPGKVSH	Ixodes	ricinus	blast	6	Cys6m
JAC92432.1	GSDTKGDEESDDNELFTVEYCGTNCSQLGNGSWTVCSGNNGTCRCFHESGKAVGLCLSTEYTDFSEYPDPNSSEIIAAAPLPRERLIQ	MEVKIFTFLQIALFIALGLHLIVAGSDTKGDEESDDNELFTVEYCGTNCSQLGNGSWTVCSGNNGTCRCFHESGKAVGLCLSTEYTDFSEYPDPNSSEIIAAAPLPRERLIQ	Ixodes	ricinus	blast	6	Cys6m
MXU89705.1	HTTVAGTVAGKHSNPKEDIDVSYCGMNCTVSKRGSRGCNGDCICVHRDDERDGICIEITYFGDFGDPSQDPSIDEAAPREPVFKTKK	MELNAFTILQIAVFIAVGYHANTHTTVAGTVAGKHSNPKEDIDVSYCGMNCTVSKRGSRGCNGDCICVHRDDERDGICIEITYFGDFGDPSQDPSIDEAAPREPVFKTKK	Ixodes	ricinus	blast	6	Cys6m
JAA71119.1	EKESQEDGIYVQYCGKNCTRQNEGSTGCGKDCNCVYEGNNSQGICISISYLGNYQDLDYNDPELIKATPRPQSN	MELKTIIFLQIAAFMALGIHLLVSGSEVHAEKESQEDGIYVQYCGKNCTRQNEGSTGCGKDCNCVYEGNNSQGICISISYLGNYQDLDYNDPELIKATPRPQSN	Ixodes	ricinus	blast	6	Cys6m
JAB72112.1	GQDTDGKEKSDKYELFTVEYCGTNCTQLQNGSWTACTGKNGTCRCFHENDKKVGTTSLSTEYTDFSEYPDPNSEEIKASITSALKGDRSIVPKHENRTEIKSPAEFYILYTHSTLS	MEVKISTFLQIAVLIVLGIHLIAAGQDTDGKEKSDKYELFTVEYCGTNCTQLQNGSWTACTGKNGTCRCFHENDKKVGTTSLSTEYTDFSEYPDPNSEEIKASITSALKGDRSIVPKHENRTEIKSPAEFYILYTHSTLS	Ixodes	ricinus	blast	5
MXU89593.1	GQVTNEEKGRDGYELFTVEYCGTNCSLLQNGSWTTCPGKNGTCRCFHESNNKVGLCLSTEYTDFNDYPTPNNEEIKAASPLPKRD	MGVKISTVLQIAAFIAFGIHLIAAGQVTNEEKGRDGYELFTVEYCGTNCSLLQNGSWTTCPGKNGTCRCFHESNNKVGLCLSTEYTDFNDYPTPNNEEIKAASPLPKRD	Ixodes	ricinus	blast	6	Cys6m
JAR94855.1	HTTVAGSGEGKPSNPEDIDVSYCGMNCTVRSGGSSGCKGECICVHKDDEPNGICITITYLGDLGSPFDDPSIEEATPRETVFDTK	MELNAFTILQIAVFIAVGYHANTHTTVAGSGEGKPSNPEDIDVSYCGMNCTVRSGGSSGCKGECICVHKDDEPNGICITITYLGDLGSPFDDPSIEEATPRETVFDTK	Ixodes	ricinus	blast	6	Cys6m
XP_040077849.1	EKEFQEDGIYVQYCGKNCTLPNEESTRCSEDCKCVYEGNNSHGICISISILGNYQDLDFNDTELIKATPRPPSN	MELKTIIFLQIAAFMVLGIHLLVAGSEVQAEKEFQEDGIYVQYCGKNCTLPNEESTRCSEDCKCVYEGNNSHGICISISILGNYQDLDFNDTELIKATPRPPSN	Ixodes	scapularis	blast	6	Cys6m
JAA66080.1	ADDDDEVFTVEYCGMNCTLQDDGTWTACNKKIGECKCYHESGNTVGLCLSTAYTDFTQFGSPSDSDLEAAKPRHPDRLSQ	MEVKTFAFLQIVVFVALGIQLFAAVTDAADDDDEVFTVEYCGMNCTLQDDGTWTACNKKIGECKCYHESGNTVGLCLSTAYTDFTQFGSPSDSDLEAAKPRHPDRLSQ	Ixodes	ricinus	blast	6	Cys6m
JAR94069.1	GQVTNEEKGSDAYELFTVEYCGTNCSLLANGSWTTCPGKNGTCRCFHENGNEVGLCLSTEYTDFNDYPTPNNEEIEAASPLPKRD	MGVKISTFLQIAAFIAFCIHLIAAGQVTNEEKGSDAYELFTVEYCGTNCSLLANGSWTTCPGKNGTCRCFHENGNEVGLCLSTEYTDFNDYPTPNNEEIEAASPLPKRD	Ixodes	ricinus	blast	6	Cys6m
JAB71006.1	GPETKEDKKSDVYELFTVEYCGTNCTLLTNGRWTACTGKKGTCRCYHERGEKVGLCLYTEYTDFSEYPNPKSSEELEKRN	MEVKIFTLLQIALFIALGIHLVVAGPETKEDKKSDVYELFTVEYCGTNCTLLTNGRWTACTGKKGTCRCYHERGEKVGLCLYTEYTDFSEYPNPKSSEELEKRN	Ixodes	ricinus	blast	6	Cys6m
JAP86269.1	APTTAEPNITVEMCNQTCNSTHRCTENCFCAKKGNETIGECMTVLWDDMDYNETLPNITFATPIPKDCPE	MTLVVSTRSAIFAAAILQAIFIGLSRPDSTSSAPTTAEPNITVEMCNQTCNSTHRCTENCFCAKKGNETIGECMTVLWDDMDYNETLPNITFATPIPKDCPE	Rhipicephalus	appendiculatus	blast	7
JAA71113.1	GSEVQRKKESPEDGIYVQYCERNCTVKNGGSTGCSNDCKCVFEGHNSQGICISIYYVGEYQDLDYKDPDFIKATPRSPSN	MELKTIIFLQIAAFMALGIHLVVAGSEVQRKKESPEDGIYVQYCERNCTVKNGGSTGCSNDCKCVFEGHNSQGICISIYYVGEYQDLDYKDPDFIKATPRSPSN	Ixodes	ricinus	blast	6	Cys6m
XP_029823600.2	EKEFQEDGIYVQYCGKNCTLPNEESTGCSEDCKCVYEGNNSHGICISISILGNYQDLDFNDTELIKATPRPPSN	MELKTIIFLQIAAVMVLGIHLLVAGSEVQAEKEFQEDGIYVQYCGKNCTLPNEESTGCSEDCKCVYEGNNSHGICISISILGNYQDLDFNDTELIKATPRPPSN	Ixodes	scapularis	blast	6	Cys6m
JAA66174.1	HTTVAGSDEDIEVSYCGKNCTVENGKSSPCTEECVCVHRDNELNGICISITYLGDLPNPLEDPSINEATPREPVFERK	MELNAFTILQIAVFIAVGYHANTHTTVAGSDEDIEVSYCGKNCTVENGKSSPCTEECVCVHRDNELNGICISITYLGDLPNPLEDPSINEATPREPVFERK	Ixodes	ricinus	blast	6	Cys6m
JAA66181.1	LNDDELFTVDYCGTNCTQQSNGSWTTCPGNCSCYHEDGKEDGFCLSTEYTDFTQFPNLTSAEMLAATPRPEETSSH	MEAKTFAFLQIAVCIAIGIELFSAGIHALNDDELFTVDYCGTNCTQQSNGSWTTCPGNCSCYHEDGKEDGFCLSTEYTDFTQFPNLTSAEMLAATPRPEETSSH	Ixodes	ricinus	blast	6	Cys6m
MXU88976.1	LNEEDQLFSVEYCGTNCTQQADGSWTTCPGKGGKCKCYHEDGKKDGLCLYTEYTDFSQYPNLTSSEIANAAPQPQET	MELKTFAFLQIAAFIALGVQIFIAGTDALNEEDQLFSVEYCGTNCTQQADGSWTTCPGKGGKCKCYHEDGKKDGLCLYTEYTDFSQYPNLTSSEIANAAPQPQET	Ixodes	ricinus	blast	6	Cys6m
JAC92445.1	ITHSTVAGSVGRKPSNFSDDIYVSYCGMNCTVGSGGSSGCGGDCVCVHRDNEPIGICIEITYLGDLGDPNEDPNIDDATPRAPVFQTKH	MELNAFTILQIAVFIAAGYHAITHSTVAGSVGRKPSNFSDDIYVSYCGMNCTVGSGGSSGCGGDCVCVHRDNEPIGICIEITYLGDLGDPNEDPNIDDATPRAPVFQTKH	Ixodes	ricinus	blast	6	Cys6m
XP_040066714.1	TDVDINEDELFTVKYCGMNCTQKDDGSWTACSDKNQGCKCFHESGKKEGLCLSTEYTDFTQYEYASSSEIDAATPLPPGKIFN	MEVKTFAFLQITVFIALGIQLFVAGTDVDINEDELFTVKYCGMNCTQKDDGSWTACSDKNQGCKCFHESGKKEGLCLSTEYTDFTQYEYASSSEIDAATPLPPGKIFN	Ixodes	scapularis	blast	6	Cys6m
MBK3725672.1	GTDALSDEDQLFSVEYCGTNCTQQADGIWTTCPGKDGKCKCYHEDGKRDGLCLYTEYTDFSQYPNLTSSEIENATPRT	MEVKTFAFLQIAAFIALGVQMVIAGTDALSDEDQLFSVEYCGTNCTQQADGIWTTCPGKDGKCKCYHEDGKRDGLCLYTEYTDFSQYPNLTSSEIENATPRT	Ixodes	ricinus	blast	6	Cys6m
JAA68927.1	LSDEDQLFSVEYCGTNCTQQADGSWTTCPGKGGKCKCYHEDGKKDGLCLYTEYTDFSQYPNLTSSEIANAAPRPCET	MEVKAFAFLQIAAFIALGVQMFIVGTDALSDEDQLFSVEYCGTNCTQQADGSWTTCPGKGGKCKCYHEDGKKDGLCLYTEYTDFSQYPNLTSSEIANAAPRPCET	Ixodes	ricinus	blast	7	Cys6m
JAB69732.1	DDELFTVQYCGMNCTKNEDGTWTECTGQKGGCKCYHESGKNDGLCLSTEYTDFSQYGEPSDTEIDAAMPQRTNIFSH	MEVKTFAFLQIAVFIFVGMQLFVALIDAANGDDELFTVQYCGMNCTKNEDGTWTECTGQKGGCKCYHESGKNDGLCLSTEYTDFSQYGEPSDTEIDAAMPQRTNIFSH	Ixodes	ricinus	blast	6	Cys6m
JAA72120.1	GPETKEDKESDVYELFTVEYCGTNCTLLTNGSWTACSGKNGTCRCYHESGKKVGLVA	MEVKIFTLLQIALFIALGIHLIVAGPETKEDKESDVYELFTVEYCGTNCTLLTNGSWTACSGKNGTCRCYHESGKKVGLVA	Ixodes	ricinus	blast	5
JAB72646.1	DDVVFTVDYCGMNCTLQDDGSWTACTQKIGECKCYHESGSSVGLCLSTAYTDFTQFGGPSDSDLDAATPRPADRLSR	MEVKTFAFLQIVVFVALGIQLFAAVTDAADADDVVFTVDYCGMNCTLQDDGSWTACTQKIGECKCYHESGSSVGLCLSTAYTDFTQFGGPSDSDLDAATPRPADRLSR	Ixodes	ricinus	blast	6	Cys6m
JAA68822.1	HTTVAGSVEGKPSNPEDIDVSYCGMNCTVGSGGSSGCKRDCICVHRDDEPNGICITITYLGDLGSPFDDPSIDEATPRTPVFQTKH	MELNAFTILQIAVFIAVGYHANTHTTVAGSVEGKPSNPEDIDVSYCGMNCTVGSGGSSGCKRDCICVHRDDEPNGICITITYLGDLGSPFDDPSIDEATPRTPVFQTKH	Ixodes	ricinus	blast	6	Cys6m
JAB83353.1	GQDTDGDEGSDEYELFTVEYCGTNCSQLANGSWTTCPGKNGACRCFHESDEKVGLFLSTEYTDFSDYPPPNSDEIKAASPLPSEGSVN	MEVKIFTFLQIAVLIALGIRLAVAGQDTDGDEGSDEYELFTVEYCGTNCSQLANGSWTTCPGKNGACRCFHESDEKVGLFLSTEYTDFSDYPPPNSDEIKAASPLPSEGSVN	Ixodes	ricinus	blast	5
JAA69342.1	LTDAAGNDDELFSVEYCGMNCTKKEDGTWTGCTGKKGGCKCYHENGKGDGLCLSTVYTDFSTIWT	MEVKTFAFLQIAVVIALGIQLCVALTDAAGNDDELFSVEYCGMNCTKKEDGTWTGCTGKKGGCKCYHENGKGDGLCLSTVYTDFSTIWT	Ixodes	ricinus	blast	6	Cys6m
JAB69081.1	LTDAAGNDDELFSVEYCGMNCTKKEDGTWTGCTGKKGGCKCYHENGKGEWSLSIYRLHRLQSIWPYQVIRRLKLQSLGTPTHYLQ	MEVKTFAFLQIAVVIALGIQLCVALTDAAGNDDELFSVEYCGMNCTKKEDGTWTGCTGKKGGCKCYHENGKGEWSLSIYRLHRLQSIWPYQVIRRLKLQSLGTPTHYLQ	Ixodes	ricinus	blast	5
MXU88430.1	HTTVAGSDEDIEVSYCGMNCTVGSGGSSGCKRDCICVHRDDEPNGICITITYLGDLGSPFDDPSIDEATPRTPVFQTKH	MELNAFTILQIAVFIAVGYHANTHTTVAGSDEDIEVSYCGMNCTVGSGGSSGCKRDCICVHRDDEPNGICITITYLGDLGSPFDDPSIDEATPRTPVFQTKH	Ixodes	ricinus	blast	6	Cys6m
JAB69513.1	NEEVFTVEYCGMNCTQKSDGSLGQNVLARIKDCRCYHESDARERSLSIYRIYRLQSV	MEVKTFAFLQIAVFIALGIQIFAAVTAAADANEEVFTVEYCGMNCTQKSDGSLGQNVLARIKDCRCYHESDARERSLSIYRIYRLQSV	Ixodes	ricinus	blast	4
JAB70119.1	GPETKEDSESDVFRTYFTVRILRRELHTASQMEAGPHALEKNGTCRCYHESGKTVGLCLSTEYTDFSEYPDPNSSEIIAATPLPPEEIFIQ	MEVKIFTLLQIALFIALGIHLIVAGPETKEDSESDVFRTYFTVRILRRELHTASQMEAGPHALEKNGTCRCYHESGKTVGLCLSTEYTDFSEYPDPNSSEIIAATPLPPEEIFIQ	Ixodes	ricinus	blast	3
NIE45964.1	RPNALVLSVEAMTYEDDKYNINVVSCNKTCTSGGDDCPTGCFCGLLGHNNTGHCYMITGIFPEYVPVVLP	MALFKAFRHLLFLLVALEAMRARPNALVLSVEAMTYEDDKYNINVVSCNKTCTSGGDDCPTGCFCGLLGHNNTGHCYMITGIFPEYVPVVLP	Rhipicephalus	microplus	blast	6	Cys6m
NIE45778.1	RTNALVSNIVAGTNGGDPYNIRVLFCNKTCISGRNDCPEGCFCTLIGHANTGYCYNITGDFPDKEPDWYLR	MALFKALRNLLFLLVTFEAIRARTNALVSNIVAGTNGGDPYNIRVLFCNKTCISGRNDCPEGCFCTLIGHANTGYCYNITGDFPDKEPDWYLR	Rhipicephalus	microplus	blast	6	Cys6m
JAP63248.1	IFTTPYSRGNNGDGSGIDLVYCNSTCTAGGNECPSDCICFLKNQERVGYCYKFAGLPDDYTFSG	MASVKTIRSALFLLMAAAIVCTCTSAIFTTPYSRGNNGDGSGIDLVYCNSTCTAGGNECPSDCICFLKNQERVGYCYKFAGLPDDYTFSG	Hyalomma	excavatum	blast	6	Cys6m
MAA12071.1	VDSMHTTGGRGDDISCNQNCTQANTTCPGGCVCAFLGNATTGHCYKWGDSEPGSAPSTMDPVTPAFAE	MKFSTRVHYFLVLLITFEASRICMSVDSMHTTGGRGDDISCNQNCTQANTTCPGGCVCAFLGNATTGHCYKWGDSEPGSAPSTMDPVTPAFAE	Rhipicephalus	zambeziensis	blast	6	Cys6m
MAA12054.1	VHSMHSTGGQDDDVSCNQTCTKDNTTCPPGCVCFFLGNKITGDCYKFGDS	MKFSTRVHYFLVLLITFEASRICMSVHSMHSTGGQDDDVSCNQTCTKDNTTCPPGCVCFFLGNKITGDCYKFGDS	Rhipicephalus	zambeziensis	blast	6	Cys6m
JAA71401.1	AGKDDEHFSVDYCGMNCTQQEDGSWTACSGRNGECRCYHESGKRSGLCLSTTYIDFKLNIGNSKLITELVD	MFIALGIQTFVAVTDAAGKDDEHFSVDYCGMNCTQQEDGSWTACSGRNGECRCYHESGKRSGLCLSTTYIDFKLNIGNSKLITELVD	Ixodes	ricinus	blast	6	Cys6m
Q09JP0	SVVQIGKTTLPPCGADNTIANVTYDSCKYACNQTAPAGHGRTAKWQWENQRPNGTACYVDDTKVDVGICVNGDCVTDVAAC	MAAVLKVALLLCIIACVCSSVVQIGKTTLPPCGADNTIANVTYDSCKYACNQTAPAGHGRTAKWQWENQRPNGTACYVDDTKVDVGICVNGDCVTDVAAC	Argas	monolakensis	outgroup	7
